# Supplementary material for: Noble Metal-Doped Perovskite–GO Hybrids as Efficient Electrocatalysts for Alkaline Water Electrolysis
Source: Nanomaterials (Basel). 2026 Jan 14;16(2):107. doi: 10.3390/nano16020107 (PMC12844288; doi:10.3390/nano16020107)
Supplement: Supplementary file 1 [file nanomaterials-16-00107-s001.zip]

Archive with 1 entries (1 files):
- nanomaterials-4102891-supplementary.pdf
